# Supplementary material for: p-Hydroxybenzoic Acid Ameliorates Colitis by Improving the Mucosal Barrier in a Gut Microbiota-Dependent Manner
Source: Nutrients. 2022 Dec 18;14(24):5383. doi: 10.3390/nu14245383 (PMC9784546; doi:10.3390/nu14245383)
Supplement: Supplementary file 1 [file nutrients-14-05383-s001.zip]

Archive with 1 entries (1 files):
- nutrients-2049053-supplementary.pdf
